# Supplementary material for: FTO inhibition enhances the therapeutic index of radiation therapy in head and neck cancer
Source: JCI Insight. 2025 Jun 9;10(11):e184968. doi: 10.1172/jci.insight.184968 (PMC12220955; doi:10.1172/jci.insight.184968)
Supplement: Supporting data values [file jciinsight-10-184968-s200.xlsx]

## Sheet: Figure 1B
	shScr-Dox+
Days	1	2	3	4	5	6	7
0	221.778	90.992	152.762	274.36	271.483	546.364	286.875
4	460.275	165.699	219.7	314.237	308.93	595.508	295.312
7	675	487.688	293.327	355.2	557.861	629.442	399.562
11	935.712	887.298	600.25	549.824	885.851	1158.95	892.32
14	1157.37	1332	827.118	797.756	1128.96	1861.84	1163.94
18
	shFTO-Dox+
Days	1	2	3	4	5
0	181.012	215.04	220.5	205.654	446.571
4	306.418	291.2	301.806	306.656	270.504
7	510.904	550	494.816	420.25	775.284
11	859.329	781.488	638.144	740.896	1103.39
14	1210.09	1196.03	1009.49	946.832
18
	shScr+RT-Dox+
Days	1	2	3	4	5	6
0	224.45	178.746	135.759	178.956	225.4	215.825
4	285.12	257.25	294.576	340.736	245.134	340.736
7	389.88	400.078	554.85	444.341	359.707	640.452
11	686.592	539.908	622.08	684.79	514.022	734.832
14	768.32	700.416	1252.75	754.874	702.462	925.753
18	1047.58	1034.55	1058.75	1287.97	801.792	1603.04
	shFTO+RT-Dox+
Days	1	2	3	4	5
0	324.769	205.654	219.136	202.612	195.352
4	337.892	258.944	295.76	296.352	335.008
7	545.722	665.184	393.6	340.736	596.43
11	526.904	732.869	562.391	595.508	423.612
14	557.861	840.35	667.118	515.15	644.962
18	717.876	1104.52	502.401	530.604	581.457

## Sheet: Figure 1C
shScr-Dox+	shFTO-Dox+
0.6887	0.9181
0.7633	0.932
0.8619	0.7032
0.8279	0.6203

## Sheet: Figure 1D
shScr-Dox+ RT	shFTO-Dox+ RT
0.9351	0.8691
0.8368	0.5286
1.2973	0.3564
0.813	0.3894

## Sheet: Figure 1F
	Vehicle
Days	1	2	3	4	5	6	7
0	105.644	67.3745	137.677	132.278	65.824	120.6	70.688
3	129.654	82.472	142.884	174.08	107.217	169.305	132.095
6	185.024	92.5	206.494	294	143.748	368.219	280.136
9	266.24	151.25	274.752	426.275	237.402	588.06	373.182
12	492.8	307.2	507.232	686.07	405.665	596.781	672.28
15	537.92	552.23	710.696	953.794	454.674	790.37	901.765
18	970	575	865.536	1347.92	448	1153.51	1224
	FB23-2
Days	1	2	3	4	5	6	7
0	61.7625	128.774	87.808	72.6	85.176	125.023	91.25
3	69.5835	236.25	113.49	109.35	181.675	219.488	121.014
6	88.4835	280.136	178.956	148.75	188.012	296.352	147.942
9	181.675	367.096	256	296.96	311.04	500	242.938
12	279.936	485.149	296.352	450.604	538.996	612.521	349.811
15	373.182	740.772	683.816	967.572	754.874	703.869	583.808
18	428.8	1098.5	780.448	1020.1	1047.06	719.17	998.25
	Vehicle+RT
Days	1	2	3	4	5	6	7	8
0	71.632	51.2	51.9115	113.724	120.6	70.688	81	82.8345
3	102.752	68.85	97.556	144.581	125.44	74.4385	88.36	167.706
6	154.327	97.5	275.684	167.4	164.775	194.508	129.96	197.516
9	343.672	182.574	364.5	289.688	198.45	237.276	153.09	323.783
12	413.343	205.654	376.786	419.813	311.904	190.512	226.037	382.235
15	458.118	184.32	515.15	356.328	309.394	214.243	212.341	610
18	668.165	259.2	665.5	346.286	351.562	256	219.961	622.913
	Combo
Days	1	2	3	4	5	6	7	8
0	62.5	106.434	67.3745	64.538	108	104.104	81.9315	42.471
3	108	117.045	97.556	79.3305	108	97.92	164.255	73.206
6	150.381	184.512	150.381	92.697	157.216	113.75	186.624	107.136
9	157.216	272.214	169.984	143.36	186.624	232.75	186.624	225.28
12	171.5	233.472	131.072	143.748	256	292.966	202.612	208.896
15	164.255	266.45	92.5965	92.5965	296.352	220.5	228.267	156.645
18	97.556	285.12	97.556	131.072	256	240.43	194.508	119.556

## Sheet: Figure 1G
Vehicle	FB23-2	Vehicle+RT	Combo
0.6762	0.9577	0.315	0.1593
1.1079	0.9179	0.2325	0.1101
0.7275	0.5588	0.3038	0.0682
0.5162	0.5	0.1076	0.0584

## Sheet: Figure 2B
	shScr
Days	1	2	3	4	5	6
0	204.912	197.213	309.016	219.7	316.368	352.616
2	284.062	269.693	369.82	264.236	402.192	390.4
4	455.457	319.74	530.16	462.4	578.758	550.8
6	571.392	433.698	777.263	672.28	677.082	909.72
8	730.08	645	859.1	862.47	875.848	1054.05
10	925.75	716.107	924.075	1100	1367.78	1286.14
	shFTO
Days	1	2	3	4	5	6
0	285.948	222.95	332.8	212.992	295.704	272.734
2	305.087	285.948	439.615	264.652	340.784	263.841
4	409.05	358.706	683.65	339.575	479.232	376.786
6	500	408.212	738.1	339.575	479.232	456.337
8	543.956	496.86	816.48	578.259	555	500
10	655.987	707.868	972.038	625.931	683.55	700.979
	shScr+RT
Days	1	2	3	4	5	6	7	8	9
0	251.384	238.14	277.44	271.584	261.855	284.817	278.663	219.978	285.948
2	298.519	346.56	315.062	301.18	352.8	252.008	377.496	245.191	401.157
4	315.062	410.062	420.25	375.44	301.18	320.166	296.45	282.528	438.893
6	357.188	441	554.47	482.23	312.132	400.988	415.853	354.375	514.615
8	419.2	550.8	517.72	528.814	187.911	428.968	472.726	506.626	549.212
10	462.168	645.288	777.263	528.814	298.424	681.462	613.836	477.9	798.984
	shFTO+RT
Days	1	2	3	4	5	6	7
0	273.8	290.207	305.087	200.376	228.528	186.624	292.966
2	298.125	301.158	301.806	206.494	264.384	186.624	274.735
4	186.434	247.009	278.663	121.014	217.328	145.119	254.016
6	242.76	281.6	278.663	114.95	219.64	164.255	292.966
8	311.272	307.062	166.093	97.5	278.663	138.384	319.39
10	272.214	280.136	138.384	96.25	211.864	183.996	249.018

## Sheet: Figure 2C
shScr	shFTO	shScr+RT	shFTO+RT
1.17	0.72	0.67	0.31
1.21	0.84	0.44	0.15
1	0.64	0.42	0.24
1.02	0.25	0.48	0.1
0.91	0.26	0.58	0.04
1.06		0.45

## Sheet: Figure 2E
	Vehicle
Days	1	2	3	4	5	6	7	8	9	10	11	12	13
0	119.487	130.977	144.462	154.8	189.486	156.645	133.1	128.562	211.722	158.4	130.144	184.32	100.602
2	208.08	265.721	162	247.798	159.526	230.262	288	201.81	435.896	264.236	313.6	188.528	98.315
4	386.019	376.786	253.125	395.686	303.918	334.688	512.79	211.25	515	510.291	451.584	405.72	186.368
6	512.79	500	543.956	702.25	435.2	705	907.924	454.854	753.371	614.079	732.736	631.296	300.352
8	713.9	885.78	660.654	810.7	588.132	833.976	1149.98	583.176	936	1063.02	767.083	987.696	490.05
10	914.4	1098.5	901.552	941.92	700	1091.75	1445.46	658.944	1410.43	1148.73	1134.67	1113.92	765.184
	FB23-2
Days	1	2	3	4	5	6	7	8	9	10	11	12	13
0	134.56	142.97	119.556	108.75	119.164	114.464	231.886	86.528	131.712	123.93	129.96	66.654	185.9
2	170.569	137.216	122.786	153.164	191.1	215.136	408.212	143.65	271.377	200.688	307.242	85	267.188
4	306.656	247.798	279.864	301.18	307.062	326.344	505.966	268.584	340.784	317.812	277.248	225.504	595
6	642.663	421.572	506.25	408.212	546.364	323.456	586.625	567.582	631.296	550.16	419.832	308.308	825.507
8	967.46	772.524	742.63	627.264	864	599.04	831.668	924.8	967.198	650	543.744	581.042	1369.17
10	1195.19	793.5	982.288	853.05	1024.19	1235.59	1253.38	1216.8	1015.14	864.234	877.212	795.706	1761.57
	Vehicle+RT
Days	1	2	3	4	5	6	7	8	9	10	11	12
0	154.327	171	231.231	154.744	100	178.956	158.76	110.956	141.312	123.596	89.888	93.75
2	221.184	295.704	143.36	271.377	211.722	228.152	255.881	182.952	219.488	238.05	55.594	162.729
4	215.472	267.05	202.502	322.404	193.842	228.152	245.48	116.64	228.267	273.757	136.458	196
6	217.716	323.13	225	377.6	215.825	318.028	279.046	254.8	251.982	323.084	62.4	228.267
8	237.65	367.416	572.22	562.185	307.2	470.596	310.005	306.418	348.48	491.3	107.5	364.5
10	366.892	371.2	615	689.585	304.2	612.521	393.348	354.375	472.017	636.263	117.6	389.344
	Combo
Days	1	2	3	4	5	6	7	8	9	10	11	12
0	81.9315	125.316	100.949	95	70	63.882	135.759	136.8	150.822	154.791	115.169	128.335
2	134.54	123.008	180.774	145.8	105.338	58.4	130.537	151.2	140.306	169.884	186.368	273.78
4	164.255	202.612	250.463	125.087	124.2	76.032	176.128	130.144	140.899	174.24	290.521	339.575
6	150.701	182.648	234.196	158.386	97.556	77.315	192.821	256	182.574	181.476	393.348	304
8	162.662	227.85	196.992	112.36	80.0565	80.6285	154.422	244.688	110	249.444	530.452	374.666
10	165.292	272	246.519	123.93	87.808	78.292	149.454	238.206	188.012	231.811	225.4	352.352

## Sheet: Figure 2F
Vehicle	FB23-2	Vehicle+RT	Combo
1.3732	0.6287	0.6149	0.3212
0.8643	0.7261	0.6667	0.3254
0.7687	0.6861	0.4078	0.209
0.9874	0.7368	0.5488	0.1886
0.9849	0.7092	0.3127	0.2466
0.9857	0.5597	0.2663	0.1286
0.7137	0.8802

## Sheet: Figure 3B
22B Dox+	shCtrl			shFTO#1			shFTO#2
0	1.14286	0.892857	0.964286	1.03448	0.87931	1.08621	0.9375	0.960938	1.10156
2	0.871429	0.871429	1.2	0.744828	0.724138	0.744828	0.703125	0.534375	0.5625
4	0.319048	0.342857	0.304762	0.182759	0.193103	0.237931	0.140625	0.146875	0.134375
6	0.07619	0.088095	0.116667	0.058621	0.05	0.072414	0.05	0.0375	0.05

[truncated: 30 more sheets: Figure 3D, Figure 3F, Figure 3H, Figure 4A, Figure 4B, Figure 4C, Figure 4D_x0009_, Figure 5A, Figure 5D, Figure 5E, Figure 6A, Figure 6C, Figure S2B, Figure S3A, Figure S3B, Figure S4, Figure S5A, Figure S5B, Figure S6B, Figure S6D …]
